# Supplementary material for: A re-testing range is recommended for 13C- and 14C-urea breath tests for Helicobacterpylori infection in China
Source: Gut Pathog. 2021 Jun 12;13:38. doi: 10.1186/s13099-021-00435-3 (PMC8199820; doi:10.1186/s13099-021-00435-3)
Supplement: Supplementary file 1 — Additional file 1: Table S1. Patient demographics and the results for 13C-UBT, 14C-UBT, rapid urease testing, histology examination and bacterial culturing test. [file 13099_2021_435_MOESM1_ESM.xlsx]

## Sheet: Sheet1
ID	Sex	Age	13C-UBT DOB values (%)	14C-UBT DPM values	Histology (presence of bacteria)
13C1	Male	50	1	-	Negative
13C2	Female	55	0.6	-	Negative
13C3	Female	49	0.2	-	Negative
13C4	Male	40	0.3	-	Negative
13C5	Male	51	0.8	-	Negative
13C6	Female	71	0.5	-	Negative
13C7	Male	58	3.7	-	Positive
13C8	Male	37	0.5	-	Negative
13C9	Male	45	0.6	-	Negative
13C10	Male	49	0.2	-	Negative
13C11	Female	69	0.9	-	Negative
13C12	Female	43	0.6	-	Negative
13C13	Male	52	1.9	-	Negative
13C14	Female	28	0.9	-	Negative
13C15	Female	58	0.8	-	Negative
13C16	Female	22	2.4	-	Negative
13C17	Male	44	0.5	-	Negative
13C18	Male	50	3	-	Positive
13C19	Male	61	0.9	-	Negative
13C20	Male	46	0.2	-	Negative
13C21	Female	37	0.9	-	Negative
13C22	Female	54	0.4	-	Negative
13C23	Female	30	0.6	-	Negative
13C24	Male	45	1	-	Negative
13C25	Male	61	0.6	-	Negative
13C26	Female	46	3.7	-	Positive
13C27	Female	56	0.5	-	Negative
13C28	Female	31	0.2	-	Positive
13C29	Male	53	0.8	-	Negative
13C30	Male	40	0.7	-	Negative
13C31	Male	39	0.8	-	Negative
13C32	Male	41	2.9	-	Negative
13C33	Male	40	0.1	-	Negative
13C34	Female	56	1	-	Negative
13C35	Male	35	0.1	-	Negative
13C36	Female	55	2	-	Negative
13C37	Male	51	0.1	-	Negative
13C38	Male	51	1	-	Negative
13C39	Female	47	0.5	-	Negative
13C40	Male	54	0.1	-	Positive
13C41	Female	39	0.3	-	Negative
13C42	Female	25	0.7	-	Negative
13C43	Female	43	0.8	-	Negative
13C44	Male	42	0.7	-	Negative
13C45	Female	66	0.6	-	Negative
13C46	Male	56	0.6	-	Negative
13C47	Male	44	0.2	-	Positive
13C48	Female	37	0.7	-	Negative
13C49	Male	51	3	-	Positive
13C50	Female	45	0.9	-	Negative
13C51	Male	49	0.6	-	Negative
13C52	Female	49	0.5	-	Negative
13C53	Female	66	0.5	-	Negative
13C54	Female	43	4	-	Negative
13C55	Male	27	4.2	-	Negative
13C56	Female	48	4.2	-	Positive
13C57	Male	51	4.2	-	Positive
13C58	Male	31	4.2	-	Positive
13C59	Female	19	4.3	-	Negative
13C60	Female	27	4.4	-	Negative
13C61	Male	26	4.4	-	Negative
13C62	Male	52	4.7	-	Positive
13C63	Female	46	4.8	-	Negative
13C64	Male	28	5.4	-	Negative
13C65	Female	34	5.6	-	Negative
13C66	Male	33	5.6	-	Positive
13C67	Male	42	6.5	-	Positive
13C68	Male	48	6.7	-	Negative
13C69	Female	56	6.7	-	Positive
13C70	Male	48	7.4	-	Positive
13C71	Female	30	7.9	-	Positive
13C72	Female	52	8	-	Positive
13C73	Female	38	8.1	-	Positive
13C74	Male	52	8.4	-	Positive
13C75	Male	32	8.5	-	Negative
13C76	Male	28	9.1	-	Negative
13C77	Male	48	9.7	-	Positive
13C78	Male	31	9.7	-	Positive
13C79	Male	29	10	-	Negative
13C80	Female	45	10.2	-	Negative
13C81	Male	32	10.2	-	Negative
13C82	Female	25	10.2	-	Positive
13C83	Male	66	10.2	-	Positive
13C84	Male	48	10.6	-	Positive
13C85	Male	36	10.9	-	Positive
13C86	Female	25	11.1	-	Positive
13C87	Male	59	11.1	-	Positive
13C88	Male	59	11.2	-	Negative
13C89	Male	41	11.2	-	Positive
13C90	Male	49	11.4	-	Positive
13C91	Male	37	12	-	Positive
13C92	Female	46	12.2	-	Positive
13C93	Male	33	12.2	-	Positive
13C94	Female	45	12.4	-	Negative
13C95	Female	31	12.6	-	Positive
13C96	Male	27	12.6	-	Negative
13C97	Male	31	12.6	-	Positive
13C98	Female	59	12.9	-	Positive
13C99	Male	42	13.1	-	Positive
13C100	Male	49	13.6	-	Positive
13C101	Male	56	13.7	-	Positive
13C102	Male	34	13.8	-	Positive
13C103	Male	40	13.9	-	Positive
13C104	Male	46	13.9	-	Positive
13C105	Female	37	14.1	-	Positive
13C106	Female	46	14.2	-	Positive
13C107	Male	32	14.5	-	Positive
13C108	Female	36	14.5	-	Positive
13C109	Female	34	14.5	-	Positive
13C110	Male	37	15.1	-	Positive
13C111	Female	27	15.3	-	Positive
13C112	Male	56	15.4	-	Negative
13C113	Male	48	15.7	-	Positive
13C114	Female	38	16.2	-	Positive
13C115	Male	49	17	-	Positive
13C116	Male	33	17.2	-	Positive
13C117	Male	32	17.4	-	Positive
13C118	Male	40	17.4	-	Positive
13C119	Male	48	17.4	-	Positive
13C120	Male	37	17.6	-	Positive
13C121	Female	40	17.6	-	Positive
13C122	Male	38	17.7	-	Positive
13C123	Male	34	17.8	-	Negative
13C124	Female	54	17.9	-	Positive
13C125	Male	26	18	-	Positive
13C126	Male	49	19.1	-	Positive
13C127	Female	65	19.5	-	Positive
13C128	Male	25	20.2	-	Positive
13C129	Male	35	20.7	-	Positive
13C130	Male	27	21.1	-	Positive
13C131	Male	41	21.2	-	Positive
13C132	Female	43	21.2	-	Positive
13C133	Female	29	21.5	-	Positive
13C134	Male	52	21.8	-	Positive
13C135	Male	25	22.3	-	Positive
13C136	Female	47	22.3	-	Positive
13C137	Female	34	22.4	-	Positive
13C138	Female	45	22.8	-	Positive
13C139	Male	52	23.4	-	Positive
13C140	Female	29	23.9	-	Positive
13C141	Male	43	24.3	-	Positive
13C142	Male	32	24.3	-	Positive
13C143	Female	48	24.6	-	Positive
13C144	Male	23	24.8	-	Negative
13C145	Male	37	24.8	-	Negative
13C146	Female	46	25	-	Positive
13C147	Female	39	25	-	Positive
13C148	Female	51	25.1	-	Positive
13C149	Male	28	25.2	-	Positive
13C150	Female	35	25.3	-	Positive
13C151	Female	31	25.5	-	Positive
13C152	Female	48	25.6	-	Positive
13C153	Female	31	25.7	-	Negative
13C154	Male	34	25.9	-	Positive
13C155	Male	64	26	-	Positive
13C156	Female	19	26.7	-	Positive
13C157	Female	60	27.1	-	Negative
13C158	Female	47	27.7	-	Negative
13C159	Female	39	27.7	-	Positive
13C160	Female	50	30.8	-	Positive
13C161	Male	42	31.5	-	Positive
13C162	Female	49	32.1	-	Positive
13C163	Male	31	32.6	-	Positive
13C164	Female	40	34	-	Positive
13C165	Female	35	34.2	-	Positive
13C166	Female	35	34.8	-	Positive
13C167	Female	44	35.6	-	Positive
13C168	Male	55	35.8	-	Positive
13C169	Female	44	36	-	Positive
13C170	Female	34	36.6	-	Positive
13C171	Female	41	37	-	Positive
13C172	Male	63	38	-	Positive
13C173	Female	26	38.3	-	Positive
13C174	Female	51	38.7	-	Positive
13C175	Female	65	40.1	-	Positive
13C176	Female	23	40.1	-	Positive
13C177	Male	57	41.8	-	Positive
13C178	Female	55	42.5	-	Positive
13C179	Female	37	44	-	Positive
13C180	Female	39	44.6	-	Positive
13C181	Male	20	44.6	-	Positive
13C182	Female	59	45.2	-	Positive
13C183	Female	36	45.6	-	Positive
13C184	Male	34	48.3	-	Positive
13C185	Female	32	49.4	-	Positive
13C186	Female	50	49.6	-	Positive
13C187	Female	39	50.3	-	Positive
13C188	Female	27	50.3	-	Positive
13C189	Female	34	53.7	-	Negative
13C190	Female	37	54	-	Positive
13C191	Female	48	54.3	-	Positive
13C192	Female	28	54.7	-	Positive
13C193	Female	45	55.9	-	Positive
13C194	Male	49	56.6	-	Positive
13C195	Female	67	57.5	-	Positive
13C196	Male	43	58.3	-	Negative
13C197	Male	31	60.8	-	Positive
13C198	Female	43	63.2	-	Positive
13C199	Male	43	65.3	-	Negative
13C200	Female	34	65.8	-	Positive
13C201	Male	44	66.9	-	Positive
13C202	Female	28	67.8	-	Negative
13C203	Female	64	68.6	-	Positive
13C204	Female	40	70.3	-	Positive
13C205	Female	46	70.4	-	Positive
13C206	Female	35	70.6	-	Positive
13C207	Female	34	71.1	-	Positive
13C208	Male	50	74.3	-	Positive
13C209	Male	43	75	-	Positive
13C210	Female	30	75.8	-	Positive
13C211	Female	44	76.1	-	Positive
13C212	Female	34	76.2	-	Positive
13C213	Female	42	79.8	-	Positive
13C214	Female	30	88	-	Positive
13C215	Female	51	93.1	-	Positive
13C216	Female	26	96.1	-	Positive
13C217	Female	40	110.6	-	Positive
14C1	Male	45	-	71	Negative
14C2	Male	47	-	44	Negative
14C3	Male	40	-	46	Negative
14C4	Male	39	-	42	Negative
14C5	Female	45	-	40	Negative
14C6	Male	39	-	36	Negative
14C7	Male	34	-	40	Negative
14C8	Male	60	-	46	Negative
14C9	Male	50	-	98	Negative
14C10	Female	46	-	61	Negative
14C11	Female	61	-	86	Negative
14C12	Female	48	-	55	Negative
14C13	Male	46	-	59	Negative
14C14	Female	55	-	53	Negative
14C15	Male	65	-	90	Positive
14C16	Male	36	-	26	Positive
14C17	Female	51	-	40	Positive
14C18	Female	49	-	63	Negative
14C19	Male	45	-	55	Negative
14C20	Male	29	-	63	Negative
14C21	Female	72	-	71	Negative
14C22	Male	32	-	50	Negative
14C23	Male	45	-	55	Negative
14C24	Male	60	-	21	Negative
14C25	Male	38	-	55	Negative
14C26	Female	49	-	59	Negative
14C27	Female	53	-	82	Negative
14C28	Male	32	-	92	Positive
14C29	Male	42	-	65	Negative
14C30	Male	51	-	50	Negative
14C31	Female	61	-	44	Negative
14C32	Male	41	-	55	Negative
14C33	Male	43	-	59	Negative
14C34	Male	47	-	51	Negative
14C35	Female	28	-	21	Negative
14C36	Male	47	-	25	Negative
14C37	Female	56	-	71	Negative
14C38	Female	45	-	28	Negative
14C39	Male	52	-	15	Negative
14C40	Male	42	-	88	Positive
14C41	Female	64	-	30	Negative
14C42	Male	45	-	28	Negative
14C43	Male	34	-	57	Negative
14C44	Male	52	-	34	Negative
14C45	Female	44	-	53	Positive
14C46	Female	67	-	32	Negative
14C47	Female	43	-	86	Negative
14C48	Male	56	-	100	Negative
14C49	Female	60	-	100	Negative
14C50	Male	55	-	101	Positive
14C51	Male	38	-	105	Positive
14C52	Male	37	-	105	Positive
14C53	Male	59	-	108	Negative
14C54	Female	36	-	109	Negative
14C55	Female	56	-	112	Negative
14C56	Male	49	-	113	Positive
14C57	Male	52	-	115	Negative
14C58	Male	59	-	115	Negative
14C59	Female	35	-	119	Negative
14C60	Female	55	-	121	Positive
14C61	Male	48	-	131	Positive
14C62	Female	55	-	132	Negative
14C63	Male	20	-	134	Positive
14C64	Male	56	-	150	Negative
14C65	Female	40	-	151	Negative
14C66	Female	29	-	153	Positive
14C67	Female	32	-	153	Positive
14C68	Female	36	-	155	Negative
14C69	Male	72	-	157	Positive
14C70	Female	39	-	157	Positive
14C71	Female	25	-	160	Positive
14C72	Female	53	-	163	Negative
14C73	Female	63	-	163	Positive
14C74	Male	48	-	172	Positive
14C75	Female	39	-	179	Positive
14C76	Female	28	-	186	Negative
14C77	Male	58	-	188	Positive
14C78	Male	19	-	188	Positive
14C79	Female	55	-	192	Positive
14C80	Female	45	-	198	Negative
14C81	Male	35	-	201	Positive
14C82	Male	42	-	201	Positive
14C83	Male	39	-	208	Negative
14C84	Female	55	-	208	Negative
14C85	Female	62	-	208	Positive
14C86	Male	38	-	208	Positive
14C87	Male	42	-	209	Negative
14C88	Female	69	-	214	Negative
14C89	Male	30	-	214	Positive
14C90	Female	58	-	217	Positive
14C91	Male	24	-	224	Positive
14C92	Male	61	-	224	Positive
14C93	Male	33	-	227	Positive
14C94	Female	41	-	228	Negative
14C95	Male	63	-	230	Negative
14C96	Male	38	-	233	Positive
14C97	Male	60	-	234	Negative
14C98	Male	25	-	243	Positive
14C99	Male	34	-	243	Positive
14C100	Male	44	-	246	Positive
14C101	Female	34	-	250	Positive
14C102	Female	37	-	252	Positive
14C103	Female	47	-	256	Positive
14C104	Male	43	-	256	Positive
14C105	Female	62	-	257	Positive
14C106	Male	27	-	259	Positive
14C107	Male	39	-	265	Positive
14C108	Male	44	-	268	Negative
14C109	Male	38	-	270	Positive
14C110	Female	44	-	275	Positive
14C111	Female	26	-	275	Positive
14C112	Female	33	-	275	Positive
14C113	Female	57	-	281	Positive
14C114	Male	50	-	288	Positive
14C115	Male	44	-	288	Positive
14C116	Female	55	-	294	Positive
14C117	Female	36	-	297	Positive
14C118	Female	51	-	301	Positive
14C119	Male	37	-	307	Positive
14C120	Female	26	-	310	Positive
14C121	Female	24	-	320	Positive
14C122	Male	41	-	320	Positive
14C123	Male	53	-	323	Positive
14C124	Female	58	-	323	Positive
14C125	Male	21	-	326	Positive
14C126	Male	35	-	326	Positive
14C127	Male	66	-	329	Positive
14C128	Female	29	-	329	Positive
14C129	Female	55	-	332	Positive
14C130	Male	35	-	339	Positive
14C131	Female	46	-	342	Positive
14C132	Female	52	-	351	Negative
14C133	Female	49	-	357	Positive
14C134	Male	40	-	361	Positive
14C135	Female	28	-	364	Positive
14C136	Male	26	-	368	Positive
14C137	Female	59	-	368	Positive
14C138	Female	28	-	371	Negative
14C139	Male	36	-	380	Positive
14C140	Female	63	-	396	Positive
14C141	Female	35	-	396	Positive
14C142	Male	46	-	400	Positive
14C143	Female	49	-	403	Positive
14C144	Female	67	-	412	Positive
14C145	Female	48	-	413	Positive
14C146	Female	32	-	416	Positive
14C147	Female	49	-	422	Positive
14C148	Female	51	-	425	Positive
14C149	Female	43	-	428	Positive
14C150	Female	33	-	435	Positive
14C151	Female	59	-	441	Positive
14C152	Male	29	-	442	Positive
14C153	Female	47	-	450	Positive
14C154	Male	24	-	454	Positive
14C155	Female	55	-	454	Positive
14C156	Female	61	-	457	Negative
14C157	Male	32	-	457	Positive
14C158	Female	68	-	464	Positive
14C159	Male	53	-	465	Positive
14C160	Female	25	-	467	Negative
14C161	Male	24	-	467	Positive
14C162	Female	61	-	467	Positive
14C163	Male	43	-	473	Positive
14C164	Male	49	-	473	Negative
14C165	Male	59	-	476	Negative
14C166	Female	57	-	476	Positive
14C167	Female	42	-	483	Positive
14C168	Male	38	-	486	Positive
14C169	Female	48	-	486	Positive
14C170	Male	35	-	486	Positive
14C171	Male	36	-	521	Positive
14C172	Female	54	-	532	Positive
14C173	Male	37	-	534	Positive
14C174	Female	28	-	535	Positive
14C175	Female	34	-	537	Positive
14C176	Female	39	-	553	Positive
14C177	Male	64	-	553	Positive
14C178	Male	42	-	571	Positive
14C179	Female	47	-	588	Positive
14C180	Female	25	-	594	Positive
14C181	Male	53	-	611	Positive
14C182	Female	39	-	613	Positive
14C183	Male	62	-	621	Positive
14C184	Female	54	-	625	Negative
14C185	Female	38	-	646	Positive
14C186	Female	30	-	649	Positive
14C187	Male	43	-	655	Positive
14C188	Female	45	-	661	Positive
14C189	Male	42	-	669	Positive
14C190	Female	45	-	705	Negative
14C191	Female	48	-	720	Positive
14C192	Female	24	-	723	Positive
14C193	Female	59	-	755	Positive
14C194	Female	39	-	759	Positive
14C195	Female	52	-	761	Negative
14C196	Male	38	-	798	Positive
14C197	Female	31	-	800	Positive
14C198	Male	31	-	832	Positive
14C199	Male	31	-	859	Positive
14C200	Female	40	-	863	Positive
14C201	Male	27	-	867	Positive
14C202	Female	36	-	875	Positive
14C203	Female	37	-	876	Positive
14C204	Male	47	-	896	Positive
14C205	Male	34	-	900	Positive
14C206	Female	33	-	915	Positive
14C207	Female	31	-	930	Positive
14C208	Female	45	-	969	Positive
14C209	Male	32	-	978	Positive
14C210	Female	31	-	986	Positive
14C211	Female	28	-	1063	Positive
14C212	Male	35	-	1078	Positive
14C213	Male	36	-	1090	Positive
14C214	Male	63	-	1107	Positive
14C215	Male	37	-	1118	Positive
14C216	Male	34	-	1150	Positive
14C217	Female	35	-	1153	Positive
14C218	Male	24	-	1153	Positive
14C219	Male	50	-	1186	Positive
14C220	Female	45	-	1221	Positive
14C221	Female	24	-	1269	Positive
14C222	Female	53	-	1269	Positive
14C223	Male	53	-	1276	Positive
14C224	Male	52	-	1280	Positive
14C225	Male	36	-	1284	Positive
14C226	Female	22	-	1284	Positive
14C227	Female	46	-	1313	Positive
14C228	Female	33	-	1336	Positive
14C229	Male	34	-	1353	Positive
14C230	Female	47	-	1409	Positive
14C231	Female	34	-	1413	Positive
14C232	Female	44	-	1448	Positive
14C233	Male	32	-	1461	Positive
14C234	Female	43	-	1484	Positive
14C235	Male	37	-	1532	Positive
14C236	Male	34	-	1542	Positive
14C237	Male	40	-	1615	Positive
14C238	Female	46	-	1630	Positive
14C239	Female	55	-	1644	Positive
14C240	Male	38	-	1648	Positive
14C241	Female	34	-	1815	Negative
14C242	Female	41	-	1819	Positive
14C243	Female	27	-	1846	Positive
14C244	Female	36	-	1882	Positive
14C245	Female	26	-	1950	Positive
14C246	Female	27	-	1957	Positive
14C247	Female	36	-	1976	Positive
14C248	Male	44	-	2021	Positive
14C249	Male	55	-	2032	Positive
14C250	Female	33	-	2076	Positive
14C251	Female	53	-	2088	Positive
14C252	Female	53	-	2092	Positive
14C253	Female	41	-	2217	Positive
14C254	Female	35	-	2228	Positive
14C255	Female	47	-	2276	Positive
14C256	Female	28	-	2296	Positive
14C257	Female	38	-	2323	Positive
14C258	Male	40	-	2853	Positive
14C259	Female	36	-	2928	Positive
14C260	Female	32	-	3015	Positive
14C261	Female	36	-	3107	Positive
14C262	Female	35	-	3238	Positive
14C263	Female	57	-	3311	Negative
14C264	Female	43	-	3330	Positive
14C265	Female	33	-	3334	Positive
14C266	Female	37	-	3565	Positive
14C267	Female	47	-	3676	Positive
